# Supplementary material for: Ergochromes: Heretofore Neglected Side of Ergot Toxicity
Source: Toxins (Basel). 2019 Jul 25;11(8):439. doi: 10.3390/toxins11080439 (PMC6722540; doi:10.3390/toxins11080439)
Supplement: Supplementary file 1 [file toxins-11-00439-s001.zip]

Archive with 2 entries (2 files):
- toxins-545211 supplementary table S1.xlsx
- toxins-545211.pdf
