# Supplementary material for: Ergochromes: Heretofore Neglected Side of Ergot Toxicity
Source: Toxins (Basel). 2019 Jul 25;11(8):439. doi: 10.3390/toxins11080439 (PMC6722540; doi:10.3390/toxins11080439)
Supplement: Supplementary file 1 [file toxins-11-00439-s001.zip › toxins-545211 supplementary table S1.xlsx]

## Sheet: Table S1
Table S1. List of analysed ergot samples and the content of ergochromes and ergot alkaloids.
note: 1 - in all cases refers to the grams of the dry sclerotia; 2 - refers to the publication presenting the sample identification
Abbreviations: SAA - Secalonic Acid A, SAB - Secalonic Acid B, SAC - Secalonic acid C.
Reference: 1. Pazoutova S, Olsovska J, Sulc M, Chudickova M, Flieger M, 2008. Claviceps nigricans and Claviceps grohii: Their alkaloids and phylogenetic placement. Journal of Natural Products 71: 1085-1088
2. Pazoutova S, Pesicova K, Chudickova M, Srutka P, Kolarik M, 2015. Delimitation of cryptic species inside Claviceps purpurea. Fungal Biology 119: 7-26
3. van der Linde EJ, Pešicová K, Pažoutová S, Stodůlková E, Flieger M, Kolařík M, 2016. Ergot species of the Claviceps purpurea group from South Africa. Fungal Biology 120: 917-930
						[μg/g] 1	[μg/g]	[μg/g]	[μg/g]	[μg/g]	[mg/g]	[mg/g]	[mg/g]
Species	Sample code	Country	Locality	Host	Year	Endocrocin	Ergochrysin	SAB	SAC	SAA	total SAs	total ergochromes	total alkaloids	Reference2
C. purpurea	H13	Germany	Phillipsreuth	Glyceria fluitans	2008	0	0	1107.76	8731.11	2863.91	12.7028	12.7028	1.76973	Pazoutova et al. (2015)
C. purpurea	H86	Netherlands	Tholen, Sint Maartensdijk	Elymus repens	2010	4.13059	0	119.521	344.183	1443.33	1.90703	1.91116	1.35536	Pazoutova et al. (2015)
C. purpurea	H153	Norway	Otta, river Otta	Bromus inermis	2002	0	0	0	0	2191.28	2.19128	2.19128	2.30462	Pazoutova et al. (2015)
C. purpurea	Clav57	Denmark	N/A	Poa pratensis	2017	0	0	1516.09	111.211	35.9881	1.66329	1.66329	3.64607	this study
C. purpurea	H128	Czech Republic	Říjiště	Briza media	2012	0	0	15786.6	2161.58	7.888	17.9561	17.9561	3.65515	Pazoutova et al. (2015)
C. purpurea	H177	Czech Republic	Posázaví, Tichonice	Festuca gigantea	2000	0	0	6262.42	493.955	0	6.75638	6.75638	0	Pazoutova et al. (2015)
C. purpurea	H240	Czech Republic	Markvartice	Lolium perenne	1996	13.0367	59.86	0	0	2205.62	2.20562	2.27852	1.96155	Pazoutova et al. (2015)
C. purpurea	H385	Czech Republic	Jítrava	Arrhenatherum elatius	2014	48.1326	54.603	0	0	2679.81	2.67981	2.78254	4.10312	this study
C. purpurea	H398	Czech Republic	Jizerka	Anthoxanthum odoratum	2014	2.69366	0	0	0	3483.98	3.48398	3.48667	-0.0279158	this study
C. purpurea	H409	Czech Republic	Vítkovice v Krkonoších	Festuca pratensis	2014	61.0721	0	75.054	450.77	2644.85	3.17067	3.23175	2.8945	this study
C. purpurea	H448	Czech Republic	Sedmihorky	Phleum pratense	2014	97.5757	0	127.676	422.57	3608.99	4.15923	4.25681	3.52392	this study
C. purpurea	H460	Czech Republic	Ostaš	Lolium multiflorum	2014	14.2906	84.6606	0	0	3053.9	3.0539	3.15285	5.1725	this study
C. purpurea	H388	Czech Republic	Jítrava	Elymus repens	2014	15.1244	0	163.59	311.328	2854.49	3.32941	3.34453	4.62599	this study
C. purpurea	H277	Canada	Saskatoon	Bromus inermis × riparius	1998	66.0481	35.7044	0	0	804.656	0.804656	0.906409	0.784997	Pazoutova et al. (2015)
C. purpurea	H95	USA	Sargeant Bay, BC	Elymus mollis	2011	0	0	0	0	6329.34	6.32934	6.32934	2.8066	Pazoutova et al. (2015)
C. purpurea	H212	USA	Pullman, Washington	Poa pratensis	1991	2.42928	0	0	0	1739.01	1.73901	1.74144	0.72932	Pazoutova et al. (2015)
C. purpurea	H244	USA	Kansas	Triticum sp.	1995	63.0543	0	1074.84	1344.58	2523.84	4.94326	5.00631	3.05762	Pazoutova et al. (2015)
C. purpurea	H264	USA	Bill Dole Farm, Post Falls, ID	Poa pratensis	1995	36.1214	84.8191	0	0	1236.41	1.23641	1.35735	0.826343	Pazoutova et al. (2015)
C. purpurea	Clav0	USA	N/A	Poa pratensis	N/A	0	0	12.8466	79.4732	712.214	0.804534	0.804534	1.80118	this study
C. purpurea	Clav1	USA	San Luis Valley, Colorado	Elymus trachycalus	2017	0	0	0	0	973.649	0.973649	0.973649	5.34678	this study
C. purpurea	Clav2	USA	San Luis Valley, Colorado	Bromus inermis	2017	0	0	0	0	2807.97	2.80797	2.80797	4.51906	this study
C. purpurea	Clav3	USA	San Luis Valley, Colorado	Bromus inermis	2017	0	0	0	0	2180.25	2.18025	2.18025	2.50182	this study
C. purpurea	Clav4	USA	San Luis Valley, Colorado	Bromus inermis	2017	0	0	0	0	1718.04	1.71804	1.71804	5.05779	this study
C. purpurea	Clav5	USA	San Luis Valley, Colorado	Thinopyrum intermedium	2017	0	0	0	0	4198.62	4.19862	4.19862	5.34166	this study
C. purpurea	Clav7	USA	San Luis Valley, Colorado	Thinopyrum intermedium	2017	0	0	0	0	228.676	0.228676	0.228676	0.545165	this study
C. purpurea	Clav8	USA	San Luis Valley, Colorado	Bromus inermis	2017	0	0	0	0	2190.22	2.19022	2.19022	2.67504	this study
C. purpurea	Clav9-1	USA	San Luis Valley, Colorado	Bromus inermis	2017	0	0	550.388	1785.9	951.528	3.28782	3.28782	4.36905	this study
C. purpurea	Clav9-2	USA	San Luis Valley, Colorado	Bromus inermis	2017	0	0	510.11	2024.09	667.251	3.20145	3.20145	3.06977	this study
C. purpurea	Clav9-3	USA	San Luis Valley, Colorado	Bromus inermis	2017	0	0	416.892	1607.49	1251.1	3.27548	3.27548	4.99613	this study
C. purpurea	Clav10	USA	San Luis Valley, Colorado	Achnatherum robustum	2017	0	0	0	0	115.404	0.115404	0.115404	0.189509	this study
C. purpurea	Clav11	USA	San Luis Valley, Colorado	Pascopyrum smithii	2017	0	0	0	0	1763.61	1.76361	1.76361	1.37899	this study
C. purpurea	Clav12	USA	San Luis Valley, Colorado	Bromus inermis	2017	0	0	0	0	147.566	0.147566	0.147566	0.182467	this study
C. purpurea	Clav13	USA	San Luis Valley, Colorado	Bromus inermis	2017	0	0	0	0	1680.02	1.68002	1.68002	1.33969	this study
C. purpurea	Clav14	USA	San Luis Valley, Colorado	Achnatherum robustum	2017	0	0	0	0	2360.85	2.36085	2.36085	3.19991	this study
C. purpurea	Clav16	USA	San Luis Valley, Colorado	Secale cereale	2015	0	0	0	661.759	5053.49	5.71525	5.71525	5.01759	this study
C. purpurea	Clav17	USA	San Luis Valley, Colorado	Bromus inermis	2015	0	0	0	0	3276.13	3.27613	3.27613	1.8389	this study
C. purpurea	Clav18	USA	San Luis Valley, Colorado	Hordeum vulgare	2017	0	0	0	0	1920.41	1.92041	1.92041	4.96271	this study
C. purpurea	Clav19	USA	San Luis Valley, Colorado	Hordeum vulgare	2017	0	0	0	0	1704.25	1.70425	1.70425	2.50828	this study
C. purpurea	Clav20	USA	San Luis Valley, Colorado	Hordeum vulgare	2017	0	0	0	0	2590.53	2.59053	2.59053	3.58364	this study
C. purpurea	Clav22	USA	San Luis Valley, Colorado	Hordeum vulgare	2017	0	0	0	0	2603.08	2.60308	2.60308	6.99168	this study
C. purpurea	Clav23	USA	San Luis Valley, Colorado	Hordeum vulgare	2017	0	0	0	0	2181.44	2.18144	2.18144	5.44598	this study
C. purpurea	Clav24	USA	San Luis Valley, Colorado	Hordeum vulgare	2017	0	0	0	0	1991.94	1.99194	1.99194	3.27344	this study
C. purpurea	Clav25	USA	San Luis Valley, Colorado	Hordeum vulgare	2017	0	0	0	0	1358.46	1.35846	1.35846	9.71294	this study
C. purpurea	Clav26	USA	San Luis Valley, Colorado	Hordeum vulgare	2017	0	0	0	0	2782.83	2.78283	2.78283	3.92244	this study
C. purpurea	Clav29	USA	Worland, Wyoming	Hordeum vulgare	2017	0	0	428.708	1642.03	431.493	2.50223	2.50223	2.95804	this study
C. purpurea	Clav33	USA	Huntley, Montana	Hordeum vulgare	2017	0	0	0	0	1858.45	1.85845	1.85845	3.38889	this study
C. purpurea	Clav34	USA	San Luis Valley, Colorado	Thinopyrum intermedium	2017	0	0	0	0	386.399	0.386399	0.386399	3.10301	this study
C. purpurea	Clav36	USA	San Luis Valley, Colorado	Secale cereale	2017	0	0	0	0	1260.64	1.26064	1.26064	4.0836	this study
C. purpurea	Clav37	USA	San Luis Valley, Colorado	Achnatherum robustum	2017	0	0	0	0	1021.29	1.02129	1.02129	2.3103	this study
C. purpurea	Clav38	USA	San Luis Valley, Colorado	Bromus inermis	2017	0	0	0	0	158.577	0.158577	0.158577	0.124764	this study
C. purpurea	Clav39	USA	San Luis Valley, Colorado	Bromus inermis	2017	0	0	0	0.692536	2246.35	2.24705	2.24705	3.10301	this study
C. purpurea	Clav40	USA	San Luis Valley, Colorado	Thinopyrum intermedium	2017	0	0	0	0	1173.51	1.17351	1.17351	1.75332	this study
C. purpurea	Clav41	USA	San Luis Valley, Colorado	Phleum pratense	2017	0	0	0	0	750.858	0.750858	0.750858	3.45023	this study
C. purpurea	Clav42	USA	San Luis Valley, Colorado	Phleum pratense	2017	0	0	0	0	723.997	0.723997	0.723997	1.55391	this study
C. purpurea	Clav43	USA	San Luis Valley, Colorado	Sporobolus airoides	2017	0	0	0	0	498.336	0.498336	0.498336	0.955613	this study
C. purpurea	Clav44	USA	Worland, Wyoming	Bromus inermis	2016	0	0	0	0	20.3699	0.0203699	0.0203699	0.0214217	this study
C. purpurea	Clav45	USA	Worland, Wyoming	Bromus inermis	2016	0	0	0	0	196.376	0.196376	0.196376	0.486009	this study
C. purpurea	Clav46	USA	Worland, Wyoming	Secale cereale	2016	0	0	412.901	1032.94	170.675	1.61652	1.61652	3.1218	this study
C. purpurea	Clav52	USA	Washington	Poa pratensis	2017	0	0	820.002	69.2869	237.207	1.1265	1.1265	3.66419	this study
C. purpurea	Clav55	New Zealand	N/A	Lolium perenne	2017	0	0	0	0	2185.36	2.18536	2.18536	5.30767	this study
C. purpurea	Clav56	New Zealand	N/A	Lolium perenne	2017	0	0	0	0	2768.49	2.76849	2.76849	8.42223	this study
C. humidiphila	H22	Czech Republic	Jelení vrchy, Šumava mountains	Dactylis glomerata	2008	11.6901	0	7763.43	871.173	258.248	8.89285	8.90454	4.89679	Pazoutova et al. (2015)
C. humidiphila	H235	Czech Republic	Lešná	Poa annua	1996	20.3369	0	2979.49	190.649	0	3.17014	3.19047	2.80951	Pazoutova et al. (2015)
C. humidiphila	H239	Czech Republic	Paseky	Festuca rubra	1996	50.3118	0	3137.85	149.511	0	3.28736	3.33768	3.5402	Pazoutova et al. (2015)
C. humidiphila	H241	Czech Republic	Zubří	Alopecurus sp.	1996	16.2599	0	2569.65	102.871	0	2.67252	2.68878	2.64011	Pazoutova et al. (2015)
C. humidiphila	H303	Czech Republic	Jítrava	Calamagrostis epigejos	2013	4.85394	0	4509.76	301.097	0	4.81086	4.81571	1.97065	this study
C. humidiphila	H311	Czech Republic	Rychnov Antikhaus	Holcus mollis	2013	10.253	0	5708.11	448.367	2.55457	6.15903	6.16928	5.70694	this study
C. humidiphila	H323	Czech Republic	Rádlo	Elymus repens	2013	14.9341	0	0	0	2564.34	2.56434	2.57928	3.61314	this study
C. humidiphila	H337	Czech Republic	Kocanda	Nardus stricta	2013	0	0	8658.91	11380.7	694.645	20.7343	20.7343	7.25214	this study
C. humidiphila	H342	Czech Republic	Jítrava	Phleum pratense	2013	15.6549	0	3502.7	205.039	0	3.70774	3.72339	4.08164	this study
C. humidiphila	H383	Czech Republic	Jítrava	Agrostis stolonifera	2014	27.6863	0	4760.49	223.231	0	4.98373	5.01141	3.52871	this study
C. humidiphila	H387	Czech Republic	Jítrava	Dactylis glomerata	2014	15.1841	0	9415.87	917.044	59.0482	10.392	10.4071	10.1553	this study
C. humidiphila	H526	Czech Republic	Bezděkov pond, Větrov	Phalaris arundinacea	1997	10.9071	0	3841.22	222.093	0	4.06331	4.07422	1.70322	Pazoutova et al. (2015)
C. humidiphila	H393	Czech Republic	Jítrava	Phalaris arundinacea	2014	0	0	19323.9	1577.44	0	20.9013	20.9013	7.24655	this study
C. humidiphila	H423	Czech Republic	Harrachov	Deschampsia caespitosa	2014	0	0	10034.6	1421.04	0	11.4557	11.4557	7.25392	this study
C. humidiphila	H442	Czech Republic	Rádlo – Milíře	Trisetum flavescens	2014	26.1683	0	4549.69	623.512	214.776	5.38798	5.41415	5.13509	this study
C. arundinis	H1	Lithuania	NP Aukšaitija	Phragmites australis	2008	48.5392	0	4811.41	1573.82	314.618	6.69985	6.74839	2.18159	Pazoutova et al. (2015)
C. arundinis	H9	Poland	Białowieża	Phragmites australis	2008	100.905	0	8432.66	1919.05	138.307	10.49	10.5909	5.07274	Pazoutova et al. (2015)
C. arundinis	H33	Switzerland	Basel, Arlesheim, Ermitage	Phragmites australis	2008	68.0731	0	8411.2	10808.6	1010.21	20.23	20.2981	7.78248	Pazoutova et al. (2015)
C. arundinis	H36	Czech Republic	Jílové u Prahy, Skalsko	Phragmites australis	2008	15.9227	0	1329.97	2135.77	249.967	3.7157	3.73162	3.14923	Pazoutova et al. (2015)
C. arundinis	H41	Czech Republic	Sadská near Nymburk	Phragmites australis	2009	126.933	0	3252.63	448.488	0	3.70112	3.82805	2.68993	Pazoutova et al. (2015)
C. arundinis	H68	Slovakia	Spišské Vlachy, Spišská Nová Ves	Phragmites australis	2009	29.8081	0	6723.43	874.904	0	7.59833	7.62814	4.16012	Pazoutova et al. (2015)
C. arundinis	H74	Czech Republic	Říjiště	Molinia arundinacea	2007	52.1548	0	3343.73	4262	170.434	7.77616	7.82832	6.99037	Pazoutova et al. (2015)
C. arundinis	H88	Belgium	La Panne	Phragmites australis	2010	54.7171	0	5794.47	2568.03	142.59	8.50509	8.5598	4.44489	Pazoutova et al. (2015)
C. arundinis	H158	Czech Republic	Roseč near Kardašova Řečice	Molinia coerulea	2002	49.2632	0	2432.02	2835.68	150.899	5.4186	5.46786	4.37427	Pazoutova et al. (2015)
C. arundinis	H162	Czech Republic	Zaječice, Kožený pond	Phragmites australis	2008	36.0331	0	5112.58	2437.73	25.1126	7.57541	7.61145	4.48212	Pazoutova et al. (2015)
C. arundinis	H250	Czech Republic	Vlčí Pole, Dolní Bousov	Molinia sp.	1996	20.2225	0	7973.45	3867.72	89.3093	11.9305	11.9507	4.78433	this study
C. arundinis	H418	Czech Republic	Jizerka	Molinia coerulea	2014	51.0929	0	8208.6	7463.44	692.275	16.3643	16.4154	6.15578	this study
C. arundinis	H488	Poland	Jakuszyce	Molinia coerulea	2014	0	0	10294	5299.98	85.8646	15.6798	15.6798	12.8738	Pazoutova et al. (2015)
C. spartinae	H178	UK	Stour estuary, Essex	Spartina anglica	1999	39.3152	0	182.829	0	2969.6	3.15243	3.19174	3.55614	Pazoutova et al. (2015)
C. spartinae	H179	UK	Marchwood	Spartina alterniflora	1999	205.132	0	0	0	1665.93	1.66593	1.87107	1.54527	Pazoutova et al. (2015)
C. spartinae	H180	UK	Marchwood	Spartina anglica	1999	17.8096	0	0	0	2049.67	2.04967	2.06748	4.47147	Pazoutova et al. (2015)
C. spartinae	H183	UK	Skeffling, Humber estuary	Spartina anglica	1998	21.795	0	0	0	2240.02	2.24002	2.26181	6.07015	Pazoutova et al. (2015)
C. spartinae	H280	USA	Southriver, NJ	Spartina alterniflora	1998	56.9678	0	0	0	1951.32	1.95132	2.00829	3.92934	Pazoutova et al. (2015)
C. spartinae	H515	UK	Poole Harbour, Newton Bay	Spartina × townsendii	1995	56.8512	0	0	0	2637.03	2.63703	2.69388	5.01773	Pazoutova et al. (2015)
C. spartinae	H521	UK	Poole Harbour, Holton Heath	Spartina × townsendii	1995	0	0	0	0	2322.19	2.32219	2.32219	4.75009	Pazoutova et al. (2015)
N/A	Clav48	USA	Oswego, Kansas	Festuca arundinacea	2017	0	0	1914.25	4016.44	573.826	6.50452	6.50452	5.60286	this study
N/A	Clav49	USA	Regional Park, Ardmore, Oklahoma	Elymus virginicus	2017	0	0	209.827	409.988	127.777	0.747592	0.747592	0.735613	this study
Claviceps sp. 1	Clav35	USA	San Luis Valley, Colorado	Phalaroides arundinacea	2017	0	0	0	0	74.0921	0.0740921	0.0740921	3.50004	this study
Claviceps sp. 1	Clav53	New Zealand	N/A	Lolium perenne	2017	0	0	0	0	1700.57	1.70057	1.70057	4.56139	this study
Claviceps. sp. 2	Clav32	USA	Shephard, Montana	Hordeum vulgare	2017	0	0	0	0	4717.28	4.71728	4.71728	5.07845	this study
Claviceps sp. 2	Clav50	USA	Hoop House, Ardmore, Oklahoma	Elymus sp.	2017	0	0	1132.58	1059.15	66.3001	2.25803	2.25803	1.58959	this study
C. monticola	CS339	South Africa	Hogsback, Eastern Cape Province	Brachypodium flexum	2014	0	0	85.6642	1270.51	131.646	1.48781	1.48781	0.0648572	van der Linde et al. (2016)
C. monticola	CS361	South Africa	Royal Natal National Park, KwaZulu-Natal	Brachypodium flexum	2014	0	0	795.496	2285.39	84.913	3.1658	3.1658	0	van der Linde et al. (2016)
C. pazoutovae	CS342	South Africa	Hogsback, Eastern Cape Province	Stipa dregeana	2014	0	0	337.448	1573.78	390.676	2.3019	2.3019	1.0914	van der Linde et al. (2016)
C. capensis	CS369	South Africa	Constantia Neck, Cape Town	Ehrharta villosa	2014	0	0	1754.86	1337.27	15.8207	3.10796	3.10796	1.76785	van der Linde et al. (2016)
C. macroura	CS337	South Africa	Hogsback, Eastern Cape Province	Cenchrus macrourus	2014	0	0	0	0	2190.78	2.19078	2.19078	2.13502	van der Linde et al. (2016)
C. cyperi	CS328	South Africa	Bredell, Kempton Park, Gauteng	Cyperus esculentus	2014	0	0	30.6846	2.23682	0	0.0329214	0.0329214	11.9906	van der Linde et al. (2016)
C. fimbristylidis	CS305	South Africa	Bronkhorstspruit, Gauteng	Fimbristylis complanata	2014	0	0	1760	400	10	2.17	2.17	0.119054	van der Linde et al. (2016)
C. fimbristylidis	CS165	South Africa	Bronkhorstspruit, Gauteng	Fimbristylis complanata	2011	0	0	2842.05	475.262	15.7824	3.33309	3.33309	0	van der Linde et al. (2016)
C. nigricans	C. nigricans	Czech Republic	Bohemian Highlands, Brezina	Eleocharis palustris	2004	0	0	2270.71	3637.23	202.579	6.11052	6.11052	4.10224	Pazoutova et al. 2008
